# Supplementary material for: The effectiveness of radial extracorporeal shock wave therapy vs transcutaneous electrical nerve stimulation in the management of upper limb spasticity in chronic-post stroke hemiplegia–A randomized controlled trial
Source: PLoS One. 2023 May 26;18(5):e0283321. doi: 10.1371/journal.pone.0283321 (PMC10218748; doi:10.1371/journal.pone.0283321)
Supplement: S1 Data — (XLSX) [file pone.0283321.s002.xlsx]

## Sheet: Sheet1
Reference number	Pt no.	Age	Gender	Aff side	Diagnosis	Any other medical conditions	HTN	DM	IHD	Dyslipidaemia	Atrial fibrilation	CKD	Alcohol	Smoking	MAS- baseline	MAS-after 1st Tx	MAS- week 4	VCG- baseline	VCG-after 1st Tx	VCG- week 4	T-FMAUL- baseline	T-FMAUL-after 1st Tx	T-FMAUL- week 4	5-ARAT- baseline	5-ARAT-after 1st Tx	5-ARAT- week 4
1	14	70	1	1	1	1	1	2	2	2	2	2	2	1	4	3	2	2	3	5	15	20	44	10	19	39
2	49	67	2	1	1	1	1	1	1	1	2	2	2	2	5	5	3	1	1	3	10	18	24	0	6	14
3	20	68	1	1	2	1	1	1	1	1	2	2	1	1	5	4	3	1	2	3	18	24	32	4	11	27
4	46	69	2	1	2	2	2	2	2	2	2	2	2	2	3	2	1	3	4	5	20	28	38	15	#REF!	27
5	50	70	2	1	2	1	1	2	2	2	2	2	2	2	3	2	1	3	4	5	20	25	35	18	30	43
6	65	70	1	2	2	2	2	2	2	2	2	2	2	2	4	3	1	2	3	5	29	32	51	17	24	39
7	76	70	1	1	1	1	1	1	2	1	2	2	2	2	3	2	1	2	3	5	30	40	52	22	33	43
8	79	65	2	1	1	2	2	2	2	2	2	2	2	2	4	4	2	1	1	3	18	18	34	6	6	16
9	80	70	1	1	1	2	2	2	2	2	2	2	2	2	5	4	2	1	2	4	5	10	25	0	6	24
10	88	53	1	2	1	1	1	2	2	1	2	2	2	2	3	2	1	3	3	5	25	35	55	24	30	41
11	90	53	2	2	2	2	2	2	2	2	2	2	2	2	3	2	1	3	4	5	28	33	43	13	30	42
12	91	70	1	1	2	1	2	1	1	2	2	2	2	2	3	3	2	3	3	4	22	22	34	12	12	27
13	113	70	1	1	2	2	2	2	2	2	2	2	1	1	3	2	1	3	4	5	24	32	48	13	23	31
14	114	57	1	1	2	1	1	1	2	1	2	2	2	2	3	3	2	3	3	4	22	24	32	9	16	28
15	131	67	2	1	2	1	2	1	2	2	2	2	2	2	3	2	1	3	4	5	22	30	42	11	21	38
16	159	70	1	2	2	2	2	2	2	2	2	2	2	2	3	3	1	3	4	4	25	29	38	19	20	32
17	171	65	2	1	2	1	1	1	1	2	2	2	2	2	4	3	2	2	2	3	14	20	32	10	18	38
18	227	63	2	2	2	2	2	2	2	2	2	2	2	2	4	4	3	1	1	2	12	17	22	6	10	24
19	200	60	1	1	1	2	2	2	2	2	2	2	2	2	4	3	2	2	2	3	18	24	31	6	16	26
20	201	67	1	1	1	2	2	2	2	2	2	2	2	2	5	5	4	1	1	2	10	12	22	2	4	16
21	203	56	2	2	1	1	1	1	1	2	2	2	2	2	3	2	1	3	3	5	18	22	38	13	40	37
22	225	70	2	2	1	1	1	2	2	2	2	2	2	2	3	2	2	3	4	5	20	20	31	15	15	28
23	230	65	2	1	1	2	2	2	2	2	2	2	2	2	5	5	4	1	1	3	7	9	21	2	6	19
24	232	63	2	1	1	1	1	2	2	2	2	2	2	2	3	3	2	3	3	4	32	32	42	23	23	35
27	233	58	2	1	2	2	2	2	2	2	2	2	2	2	4	3	1	2	3	5	18	22	41	10	22	40
28	235	70	1	2	2	2	2	2	2	2	2	2	2	2	5	5	3	1	1	3	5	10	22	0	7	26
29	234	70	2	1	1	1	1	1	2	1	2	1	2	2	4	3	2	2	2	4	12	21	38	8	17	32
30	247	70	1	2	1	1	1	2	1	2	2	2	2	2	3	3	2	3	3	4	33	33	40	15	15	29
31	239	70	1	1	2	2	2	2	2	2	2	2	2	2	5	4	2	1	2	4	10	15	34	0	11	28
32	241	69	1	1	2	1	1	2	2	1	2	2	2	2	5	5	3	1	1	3	6	6	23	0	7	25
33	245	68	2	2	2	1	1	2	2	2	2	2	2	2	3	2	1	3	4	5	28	33	39	16	24	36
34	253	69	1	1	2	2	2	2	2	2	2	2	1	1	3	3	2	3	3	4	25	25	33	13	14	29
35	258	67	2	1	1	1	2	1	2	2	2	2	2	2	4	3	2	1	1	3	24	33	41	4	15	30
36	267	65	2	2	1	1	2	1	2	2	2	2	2	2	4	4	3	2	2	3	12	12	22	3	7	21
37	281	63	1	1	1	2	2	2	2	2	2	2	2	2	4	3	2	2	3	4	18	24	42	6	14	30
38	283	66	2	2	1	1	1	2	2	2	2	2	2	2	4	4	3	1	1	3	12	18	29	7	8	22
39	284	65	1	1	1	1	1	1	2	2	2	2	2	2	4	4	2	2	2	4	29	33	39	10	20	33
40	287	70	1	1	1	1	1	2	2	2	2	2	2	2	4	4	3	1	1	4	12	12	23	8	8	22
41	289	70	1	1	1	2	2	2	2	2	2	2	2	2	5	5	3	1	1	3	12	18	29	0	7	24
42	291	56	1	1	1	2	2	2	2	2	2	2	2	2	4	4	2	2	2	4	18	22	28	9	13	32
43	298	70	2	2	1	2	2	2	2	2	2	2	2	2	5	5	3	1	1	3	12	18	34	4	13	28
44	306	69	1	2	1	1	1	1	2	2	2	2	2	2	4	4	3	2	2	4	19	22	31	7	14	26
45	308	67	1	1	2	2	2	2	2	2	2	2	2	2	3	2	1	3	4	5	23	32	43	16	22	34
46	320	70	1	2	2	1	1	2	2	2	2	2	1	2	5	4	3	0	1	3	13	16	28	3	10	24
47	321	68	2	1	2	2	2	2	2	2	2	2	2	2	3	2	1	3	4	5	22	39	51	15	23	38
48	394	69	2	1	2	1	1	1	2	1	2	2	2	2	5	5	3	0	1	3	19	28	39	4	12	26
49	335	68	1	1	1	1	1	2	2	1	2	2	1	2	4	3	2	2	3	5	19	27	40	12	21	34
50	347	51	1	1	1	1	1	2	2	2	2	2	2	2	4	4	2	2	2	4	13	16	28	8	12	24
51	351	58	2	2	1	1	2	1	2	2	2	2	2	2	4	3	2	2	2	4	22	29	48	6	19	30
52	361	69	2	2	1	1	1	1	2	1	2	2	2	2	4	4	3	1	2	3	18	20	33	4	12	26
53	364	70	2	2	1	1	1	2	2	2	2	2	2	2	5	4	3	1	1	3	10	18	32	0	6	22
54	243	65	1	1	1	1	2	2	2	1	2	2	2	2	3	3	2	2	3	4	28	34	41	12	18	26
55	376	50	2	1	1	2	2	2	2	2	2	2	2	2	3	2	1	2	3	5	36	40	51	14	24	38
56	385	51	1	1	1	1	1	2	2	1	2	1	2	2	5	5	4	1	1	3	12	18	24	0	6	10
57	389	62	2	1	1	1	1	1	1	2	2	2	2	2	4	3	2	2	3	5	23	32	41	8	15	32
58	391	59	1	1	1	1	1	2	2	2	2	2	2	2	4	4	3	1	2	4	18	21	33	4	9	24
59	614	69	1	1	1	2	2	2	2	2	2	2	1	1	4	3	2	2	3	5	23	38	49	8	17	32
60	411	65	1	1	1	2	2	2	2	2	2	2	1	1	4	4	3	2	2	4	14	25	34	7	12	30
61	417	52	1	1	1	1	1	1	2	1	2	2	2	2	3	2	1	3	4	5	39	43	52	14	23	34
62	418	62	1	1	1	1	1	1	2	1	2	2	2	2	4	4	2	2	2	4	22	29	38	6	13	28
63	420	52	2	2	1	1	1	1	2	1	2	2	2	2	4	3	2	2	3	5	30	39	53	9	20	32
64	433	70	1	1	1	2	2	2	2	2	2	2	2	2	5	5	3	1	1	3	13	18	32	0	4	22
65	434	57	1	2	1	1	1	1	1	1	2	2	1	2	5	5	3	1	1	4	12	18	36	0	6	22
66	436	57	1	2	1	2	2	2	2	2	2	2	2	2	5	5	999	1	1	3	10	14	24	0	3	11
67	437	68	1	1	1	2	2	2	2	2	2	2	2	2	4	3	2	2	3	4	29	36	43	4	12	34
68	440	70	1	2	1	2	2	2	2	2	2	2	1	1	3	3	2	2	2	4	32	39	44	8	18	27
69	442	68	1	2	1	2	2	2	2	2	2	2	2	2	5	5	3	1	1	3	13	18	34	2	5	22
70	443	67	2	1	1	1	2	1	2	2	2	2	2	2	4	4	3	2	2	3	14	18	33	5	12	24
71	449	65	2	2	2	1	2	2	1	2	2	2	2	2	5	4	2	1	2	4	10	18	39	0	7	40
72	471	47	1	2	2	1	1	1	2	2	2	2	2	2	5	5	3	1	1	3	11	18	32	0	4	22
73	455	64	1	1	1	2	2	2	2	2	2	2	1	1	4	3	2	2	3	5	19	32	53	5	13	30
74	461	70	2	2	1	1	1	1	2	2	2	2	2	2	4	4	3	2	2	4	11	14	31	4	8	20
75	465	70	2	2	1	1	1	1	2	1	2	2	2	2	5	5	3	1	1	4	10	18	37	0	3	24
76	473	68	1	2	1	1	2	1	2	2	2	2	2	2	5	5	4	1	1	3	10	15	29	0	4	15
77	472	55	1	2	2	2	2	2	2	2	2	2	2	2	5	4	2	1	2	5	14	22	41	3	12	32
78	560	67	1	1	2	1	1	1	2	2	2	2	2	2	5	4	3	1	2	3	8	18	31	2	6	17
79	477	67	2	1	1	1	1	1	2	2	2	2	2	2	5	5	3	1	2	4	9	12	32	1	7	24
80	478	64	1	1	1	1	2	1	1	1	2	2	2	2	4	4	3	2	2	4	18	23	36	5	12	21
81	482	40	1	2	1	1	1	2	2	2	2	2	2	2	3	2	1	3	4	5	39	44	52	15	26	40
82	491	70	2	1	1	2	2	2	2	2	2	2	2	2	5	5	3	1	1	3	8	14	29	0	3	19
83	498	66	1	1	1	1	2	1	2	2	2	2	2	2	4	3	2	2	3	5	22	33	45	8	16	32
84	509	70	1	1	1	1	1	1	2	2	2	1	2	2	5	5	4	1	1	3	8	12	27	3	5	14
85	510	57	1	1	1	1	1	1	2	2	2	2	1	2	4	3	2	2	3	5	25	32	48	11	20	36
86	512	70	2	1	1	1	1	2	2	2	2	2	2	2	4	4	3	2	3	4	23	25	36	6	9	18
87	514	60	2	1	1	2	2	2	2	2	2	2	2	2	4	3	2	2	3	5	25	38	53	8	16	32
88	520	70	1	2	1	2	2	2	2	2	2	2	2	2	4	4	3	2	3	4	22	29	32	6	11	26
89	532	66	1	2	1	2	2	2	2	2	2	2	2	2	4	3	2	2	3	5	29	36	48	11	24	32
90	533	45	1	1	1	1	1	1	2	2	2	2	2	2	4	3	2	2	3	4	26	33	40	8	15	24
91	534	51	1	1	1	2	2	2	2	2	2	2	2	2	4	3	2	2	3	4	26	39	55	9	18	32
92	535	68	1	1	1	1	1	1	2	2	2	2	2	2	4	3	2	2	3	4	22	33	43	8	12	24
93	540	59	1	2	1	1	1	1	2	1	2	2	2	2	4	3	2	2	3	5	27	34	48	8	17	32
94	545	67	2	1	1	2	2	2	2	2	2	2	2	2	5	5	3	1	1	4	10	18	29	2	5	16
95	547	70	1	2	1	1	1	2	2	2	1	2	2	2	4	4	3	2	3	4	23	29	38	8	12	24
96	551	61	2	1	1	2	2	2	2	2	2	2	2	2	5	5	4	1	1	3	19	20	29	3	7	15
97	553	70	2	2	1	1	1	1	2	2	2	2	2	2	5	4	3	1	2	4	18	29	37	0	8	19
98	574	56	1	1	1	1	1	2	2	2	2	2	2	2	4	4	3	2	3	4	21	29	35	7	12	21
99	566	56	2	1	2	1	1	1	1	2	2	2	2	2	5	4	2	1	2	5	18	28	42	4	11	28
100	592	68	1	1	2	2	2	2	2	2	2	2	2	2	4	4	2	2	3	5	18	23	33	6	12	26
101	582	70	2	1	1	2	2	2	2	2	2	2	2	2	4	4	3	2	3	4	21	29	38	6	10	17
102	589	54	2	1	1	1	1	2	2	2	2	2	2	2	5	4	2	2	3	5	12	23	42	4	9	26
103	594	63	2	2	1	1	1	1	2	1	2	2	2	2	5	5	3	1	2	4	18	22	39	4	10	28
104	595	56	2	2	1	2	2	2	2	2	2	2	2	2	5	4	3	1	2	4	12	20	35	2	6	24
105	598	44	1	1	2	1	1	1	2	2	2	2	2	2	4	3	1	2	3	5	21	33	53	8	15	34
106	607	64	2	1	2	1	1	1	1	2	2	2	2	2	5	4	3	1	2	3	16	29	36	4	12	24
107	610	69	1	1	2	1	1	2	2	2	2	2	2	2	5	4	3	1	2	4	15	28	38	5	12	26
108	613	66	1	2	2	2	2	2	2	2	2	2	2	2	5	4	3	1	2	4	13	28	41	5	14	22

## Sheet: Sheet2
Reference number
Patient number
Age
Gender	1-male, 2-female
Affected side	1-right, 2-left
Diagnosis	1-ischaemic, 2-haemorrhagic
Association of any other medical conditions	1-yes, 2-no
HTN	1-yes, 2-no
DM	1-yes, 2-no
IHD	1-yes, 2-no
Dyslipidaemia	1-yes, 2-no
Artrial fibrilation	1-yes, 2-no
CKD	1-yes, 2-no
Alcohol intake	1-yes, 2-no
Smoking	1-yes, 2-no
MAS-baseline				scale is 0-4, 0, 1,1+,2,3,4. 0 is no rigidity, 4 is cant move the arm
MAS-just after giving the 1st treatmentsession
MAS-week 4, just after giving the last treatment session
VCG-baseline				scale is 0-6, 0,1,2,3,4,5,6. 0 is no movement, 6 is complete movements
VCG-just after giving the 1st treatmentsession
VCG-week 4, just after giving the last treatment session
T-FMAUL-baseline				T-FAMUL- 66 is total score
T-FMAUL-just after giving the 1st treatmentsession
T-FMAUL-week 4, just after giving the last treatment session
5-ARAT-baseline	5-TOTAL		5 (scores of 1+2+3+4)- total score is 57
5-ARAT-just after giving the 1st treatmentsession
5-ARAT-week 4, just after giving the last treatment session
